# Supplementary material for: Syntropic spin alignment at the interface between ferromagnetic and superconducting nitrides
Source: Natl Sci Rev. 2024 Mar 19;11(8):nwae107. doi: 10.1093/nsr/nwae107 (PMC11242462; doi:10.1093/nsr/nwae107)
Supplement: nwae107_Supplemental_File [file nwae107_supplemental_file.zip]

Archive with 1 entries (1 files):
- Reference library.enl
